# Supplementary material for: Genetic diversity of wild rice accessions (Oryza rufipogon Griff.) in Guangdong and Hainan Provinces, China, and construction of a wild rice core collection
Source: Front Plant Sci. 2022 Oct 3;13:999454. doi: 10.3389/fpls.2022.999454 (PMC9576158; doi:10.3389/fpls.2022.999454)
Supplement: Supplementary file 1 [file Table_1.xls]

## Sheet: res.average
TABLE S1 Statistics on sequencing data
Sample	Total_Reads	GC_Content	Q20	Q30
R44247	919285	150	45	99.9829
R44248	1048669	150	45	99.9815
R44249	1117445	150	46	99.9869
R44250	1427038	150	46	99.982
R44251	882566	150	46	99.9849
R44252	1107899	150	46	99.9849
R44253	1157991	150	46	99.9816
R44254	1133416	150	44.5	99.9807
R44255	1053889	150	45	99.981
R44256	1282120	150	45	99.98
R44257	1061046	150	45	99.985
R44258	841142	150	45	99.99
R44259	1345718	150	45	99.987
R44260	1186136	150	45	99.9851
R44261	1237890	150	46	99.9785
R44262	1261750	150	46	99.988
R44263	1172263	150	45	99.984
R44264	1359386	150	45	99.9901
R44265	665639	150	45	99.9904
R44266	855315	150	45	99.9909
R44267	1438039	150	45	99.9804
R44268	997727	150	46	99.9881
R44269	810130	150	45	99.9877
R44270	1037290	150	45	99.9865
R44271	1038273	150	46	99.989
R44272	1350511	150	45	99.9821
R44273	1188151	150	44.5	99.9772
R44274	1065206	150	45	99.9767
R44275	802936	150	45	99.9799
R44276	646330	150	45	99.9709
R44277	526644	150	46	99.98
R44278	1038927	150	45	99.997
R44279	683003	150	45	99.9832
R44280	845257	150	45	99.982
R44281	1151813	150	45	99.9869
R44282	649216	150	45	99.9791
R44283	632358	150	45.5	99.9794
R44284	1324865	150	45.5	99.9687
R44285	843840	150	45	99.9864
R44286	998438	150	46	99.9895
R44287	937391	150	45	99.984
R44288	1461513	150	45	99.9822
R44289	777105	150	45.5	99.9787
R44290	850763	150	46	99.9756
R44291	945788	150	46	99.9798
R44292	482770	150	45	99.9917
R44293	1317320	150	46	99.9822
R44294	899368	150	45	99.97
R44295	1002336	150	44	99.9837
R44296	587914	150	45	99.9721
R44297	1470065	150	45	99.9876
R44298	1788582	150	45	99.9865
R44299	1381926	150	45	99.9779
R44300	1421958	150	46	99.9853
R44301	636969	150	46	99.9889
R44302	519350	150	44.5	99.9828
R44303	654268	150	45	99.9827
R44304	1066667	150	45.5	99.9895
R44305	1205065	150	45.5	99.9897
R44306	1139015	150	45	99.9848
R44307	738287	150	45.5	99.989
R44308	512498	150	46	99.9702
R44309	876550	150	45	99.9868
R44310	763840	150	45	99.9855
R44311	790622	150	45	99.9809
R44312	1120043	150	45	99.9769
R44313	1347339	150	46	99.9808
R44314	785044	150	46	99.9862
R44315	800935	150	46	99.9779
R44316	1027724	150	46	99.9862
R44317	718768	150	46	99.9168
R44318	1234625	150	45	99.987
R44319	974508	150	45	99.9831
R44320	920290	150	46	99.9841
R44321	1152955	150	45.5	99.9843
R44322	1092085	150	46	99.9885
R44323	858601	150	46	99.9865
R44324	1614242	150	45	99.9845
R44325	1139455	150	46	99.99
R44326	649161	150	46	99.9839
R44327	2031892	150	45	99.9813
R44328	795517	150	45	99.9882
R44329	1292596	150	45	99.9923
R44330	2421141	150	46	99.9818
R44331	1036228	150	45.5	99.9888
R44332	2006615	150	45	99.9861
R44333	549868	150	45	99.9881
R44334	1094378	150	45	99.9836
R44335	919388	150	47	99.9844
R44336	1115476	150	45.5	99.9815
R44337	1513729	150	45	99.978
R44338	762195	150	45.5	99.9852
R44339	469635	150	47	99.9867
R44340	965302	150	46	99.9856
R44341	812423	150	45	99.9886
R44342	1687642	150	45.5	99.9538
R44343	1118659	150	45	99.9829
R44344	942124	150	45.5	99.9754
R44345	1538552	150	45	99.9847
R44346	1548369	150	45	99.9853
R44347	1260884	150	45	99.9804
R44348	1296344	150	45	99.9689
R44349	1116797	150	45	99.9794
R44350	1269832	150	45	99.9687
R44351	1319603	150	45	99.9784
R44352	1082773	150	45	99.9725
R44353	1273482	150	45	99.973
R44354	1171293	150	45	99.9835
R44355	1365427	150	45	99.9829
R44356	1135699	150	45	99.9817
R44357	1223923	150	45.5	99.9868
R44358	1211547	150	45	99.9828
R44359	1326782	150	45	99.9671
R44360	1108947	150	45	99.9823
R44361	1373791	150	45	99.9733
R44362	1253433	150	45	99.9829
R44363	2222863	150	45	99.9703
R44364	1202976	150	45	99.9841
R44365	1019498	150	45	99.961
R44366	1494984	150	45	99.9645
R44367	1823814	150	45	99.9801
R44368	1710040	150	45	99.9751
R44369	1767607	150	45	99.986
R44370	1546870	150	45	99.9733
R44371	1328037	150	45	99.9753
R44372	1511343	150	45	99.9695
R44373	1442497	150	45	99.9766
R44374	1560864	150	46	99.985
R44375	1180496	150	44.5	99.9698
R44376	1219103	150	45	99.9722
R44377	1710586	150	45	99.9803
R44378	1047604	150	45	99.9778
R44379	806711	150	45	99.9795
R44380	1599037	150	45	99.9752
R44381	1599141	150	44.5	99.966
R44382	1847741	150	45	99.9825
R44383	1641171	150	45	99.9888
R44384	836810	150	45.5	99.8879
R44385	1771148	150	45	99.968
R44386	1232149	150	45	99.9651
R44387	1495308	150	45	99.9454
R44388	1616876	150	44.5	99.9757
R44389	1605097	150	45	99.9726
R44390	1744395	150	45	99.9758
R44391	1936063	150	44.5	99.9773
R44392	1414213	150	44.5	99.9751
R44393	1964586	150	45	99.9797
R44394	1444475	150	46	99.9763
R44395	1361706	150	45	99.9767
R44396	1467756	150	45	99.9576
R44397	1664236	150	45	99.9855
R44398	979007	150	44.5	99.978
R44399	1462454	150	44.5	99.9341
R44400	1544984	150	45.5	99.973
R44401	1753626	150	45	99.9812
R44402	1835237	150	45	99.9782
R44403	1353075	150	45	99.9826
R44404	1271252	150	45	99.9679
R44405	1199347	150	46	99.9741
R44406	1093146	150	45	99.9831
R44407	1715444	150	45	99.9734
R44408	2137612	150	45	99.9797
R44409	2233225	150	45	99.9823
R44410	1604539	150	45	99.9764
R44411	1344645	150	45	99.9745
R44412	1611834	150	45	99.9814
R44413	1669682	150	45.5	99.9831
R44414	1785971	150	45	99.9761
R44415	1721694	150	46	99.9759
R44416	1134373	150	45	99.9757
R44417	2076274	150	45	99.9734
R44418	1997594	150	45	99.9561
R44419	1646661	150	45	99.9594
R44420	1873611	150	45	99.9776
R44421	1652663	150	45	99.977
R44422	2150983	150	45	99.9836
R44423	1580095	150	45	99.9755
R44424	2001393	150	45	99.9811
R44425	1796598	150	45	99.9596
R44426	1465317	150	45	99.9798
R44427	1910525	150	45	99.9781
R44428	1884708	150	45	99.9769
R44429	2014266	150	45	99.9844
R44430	1700940	150	44.5	99.9781
R44431	1793982	150	45	99.9841
R44432	1843811	150	45	99.9741
R44433	1898140	150	45	99.9812
R44434	1358531	150	46	99.9844
R44435	1094156	150	45.5	99.9841
R44436	1249658	150	45	99.983
R44437	1360981	150	45	99.9853
R44438	2228313	150	46	99.9454
R44439	1041124	150	45	99.9853
R44440	1241986	150	45	99.9817
R44441	1541087	150	45	99.9842
R44442	1595487	150	45.5	99.9762
R44443	1389883	150	45	99.9836
R44444	1508938	150	45	99.9837
R44445	1036881	150	46	99.9874
R44446	1536535	150	45	99.9735
R44447	1406538	150	45	99.9673
R44448	1813533	150	45	99.9679
R44449	1130828	150	44.5	99.9707
R44450	1388832	150	45	99.9747
R44451	1623332	150	45	99.9714
R44452	1204757	150	46	99.9777
R44453	511167	150	48.5	99.8949
R44454	1287676	150	45	99.9858
R44455	1287346	150	46	99.9847
R44456	1125052	150	45.5	99.989
R44457	1322072	150	45	99.9855
R44458	1280825	150	45	99.9863
R44459	809977	150	46.5	99.9065
R44460	2565073	150	45	99.9775
R44461	1242706	150	45	99.9721
R44462	1419044	150	45.5	99.9869
R44463	1383761	150	45	99.9868
R44464	1359587	150	45.5	99.9751
R44465	1403380	150	45	99.9844
R44466	1335388	150	45	99.9662
R44467	1267111	150	45	99.9626
R44468	1511889	150	45	99.9866
R44469	1583344	150	45.5	99.9827
R44470	1339767	150	45	99.9792
R44471	1194355	150	45	99.9835
R44472	1264019	150	44.5	99.981
R44473	1531297	150	45	99.9815
R44474	1196032	150	45	99.9816
R44475	873803	150	45	99.9837
R44476	1830857	150	45	99.9776
R44477	1810021	150	45	99.9809
R44478	1623361	150	45	99.9792
R44479	1555301	150	45	99.9651
R44480	1838789	150	45.5	99.977
R44481	1412417	150	45	99.9871
R44482	1318846	150	45	99.98
R44483	1338846	150	45	99.9806
R44484	1825547	150	45	99.9633
R44485	1479694	150	45	99.9697
R44486	1417143	150	45	99.9801
R44487	1772964	150	45	99.9811
R44488	1304528	150	45	99.9865
R44489	1859837	150	45	99.9846
R44490	1869056	150	45	99.982
R44491	1253979	150	45	99.9815
R44492	1574422	150	45	99.9823
R44493	1282507	150	45	99.987
R44494	885760	150	45	99.9862
R44495	1363966	150	45	99.9896
R44496	1500295	150	45	99.9839
R44497	1652029	150	45	99.9821
R44498	1839158	150	44.5	99.9873
R44499	1234054	150	44	99.9866
R44500	1329900	150	45	99.9837
R44501	1611643	150	45	99.9839
R44502	988455	150	45	99.9898
R44503	1461037	150	45	99.9738
R44504	1662765	150	45	99.9753
R44505	2043797	150	45	99.9811
R44506	1513372	150	45	99.9816
R44507	1331314	150	45	99.9722
R44508	1469820	150	45.5	99.9785
R44509	1965799	150	45	99.9858
R44510	1759766	150	45	99.9744
R44511	1694762	150	45	99.9893
R44512	1432680	150	45	99.9842
R44513	1881353	150	45	99.9873
R44514	1508148	150	45	99.9826
R44515	1711982	150	45	99.9789
R44516	1876282	150	45	99.9796
R44517	1511584	150	45	99.9834
R44518	1745141	150	45	99.9842
R44519	1917687	150	45	99.9693
R44520	2014146	150	45	99.9822
R44521	1797724	150	46	99.9781
R44522	1456125	150	46	99.9818
R44523	1673470	150	45	99.9762
R44524	2014003	150	45.5	99.9819
R44525	1947115	150	45.5	99.9815
R44526	1718346	150	45	99.9861
R44527	1639103	150	45	99.979
R44528	1698027	150	45	99.9804
R44529	1857123	150	45	99.9849
R44530	1258794	150	45.5	99.9861
R44531	1165807	150	45.5	99.9846
R44532	1213916	150	45	99.964
R44533	1242685	150	45.5	99.9858
R44534	1013790	150	46	99.9574
R44535	675508	150	45.5	99.9456
R44536	664971	150	45.5	99.9421
R44537	925576	150	45.5	99.9674
R44538	729790	150	45.5	99.9566
R44539	934874	150	45.5	99.9595
R44540	768769	150	46	99.9516
R44541	852052	150	45.5	99.9438
R44542	923978	150	45.5	99.9394
R44543	685174	150	46	99.9435
R44544	817788	150	45.5	99.9718
R44545	768489	150	45.5	99.9688
R44546	740577	150	46	99.9566
R44547	951498	150	46	99.9529
R44548	562516	150	46	99.9788
R44549	877734	150	45.5	99.9658
R44550	706334	150	45.5	99.953
R44551	920981	150	45.5	99.9328
R44552	889026	150	46	99.9639
R44553	799845	150	46	99.9581
R44554	656466	150	46	99.9599
R44555	955003	150	45.5	99.9559
R44556	986080	150	46	99.9741
R44557	798366	150	46	99.9722
R44558	687715	150	46	99.9581
R44559	965154	150	45.5	99.9734
R44560	859498	150	45.5	99.9734
R44561	792281	150	45.5	99.9597
R44562	783606	150	46	99.9775
R44563	889941	150	46	99.9299
R44564	885080	150	46	99.944
R44565	696463	150	46	99.9622
R44566	747091	150	46	99.9246
R44567	826584	150	45.5	99.9584
R44568	940078	150	46	99.9202
R44569	920647	150	45	99.9405
R44570	994709	150	46	99.9535
R44571	711954	150	46	99.9638
R44572	925022	150	45.5	99.9666
R44573	663744	150	46	99.9601
R44574	754146	150	45	99.9609
R44575	866256	150	45.5	99.9675
R44576	979908	150	45.5	99.965
R44577	772857	150	46	99.9613
R44578	913828	150	45.5	99.9443
R44579	753825	150	46	99.963
R44580	887905	150	46	99.9632
R44581	916057	150	46	99.9759
R44582	752180	150	46	99.968
R44583	667946	150	45.5	99.9627
R44584	702920	150	45.5	99.9701
R44585	928442	150	46	99.9642
R44586	891453	150	46	99.9595
R44587	756048	150	46	99.9594
R44588	775565	150	46	99.9522
R44589	757209	150	46	99.9567
R44590	362176	150	45.5	99.9652
R44591	843820	150	46	99.9683
R44592	920698	150	46	99.9606
R44593	709695	150	45.5	99.9646
R44594	946539	150	46	99.974
R44595	848533	150	46	99.9689
R44596	736351	150	45.5	99.9701
R44597	770597	150	46	99.9671
R44598	824549	150	45.5	99.9687
R44599	1016723	150	46	99.9683
R44600	934921	150	46	99.9629
R44601	1022345	150	45.5	99.9678
R44602	816833	150	45.5	99.9717
R44603	826786	150	46	99.9701
R44604	808242	150	46	99.9785
R44605	971522	150	45.5	99.97
R44606	1023589	150	46	99.9736
R44607	946402	150	45.5	99.9681
R44608	954190	150	46	99.9758
R44609	820461	150	46	99.9785
R44610	768124	150	46	99.9778
R44611	1022338	150	46	99.9806
R44612	1023625	150	46	99.9756
R44613	719867	150	46	99.944
R44614	665424	150	47	99.9615
R44615	1192337	150	45	99.9822
R44616	985873	150	46	99.978
R44617	960425	150	46	99.9712
R44618	788831	150	46	99.9816
R44619	1009982	150	46	99.9817
R44620	789038	150	46	99.9831
R44621	1069410	150	46	99.9632
R44622	989263	150	46	99.9689
R44623	838669	150	45.5	99.9619
R44624	974417	150	46	99.9778
R44625	1139580	150	46	99.9719
R44626	1117690	150	46	99.9637
R44627	916432	150	46	99.9747
R44628	1009847	150	46	99.975
R44629	1020560	150	46	99.9706
R44630	1522406	150	46	99.9075
R44631	402026	150	49	99.9001
R44632	598239	150	46.5	99.9184
R44633	462052	150	47	99.9395
R44634	420094	150	47	99.9357
R44635	564179	150	47	99.8951
R44636	535756	150	47	99.9315
R44637	395210	150	49.5	99.9518
R44638	387253	150	52	99.9609
R44639	621713	150	46	99.9099
R44640	544262	150	46	99.9307
R44641	642136	150	46	99.9209
R44642	708520	150	46	99.9004
R44643	695379	150	46	99.9504
R44644	393865	150	47	99.9735
R44645	547313	150	46	99.9627
R44646	570979	150	46	99.9563
R44647	498986	150	49	99.9444
R44648	431079	150	46.5	99.9645
R44649	647550	150	46	99.9517
R44650	359960	150	47	99.9543
R44651	727750	150	46	99.9446
R44652	772757	150	45.5	99.955
R44653	527180	150	46.5	99.9633
R44654	404294	150	48.5	99.956
R44655	629312	150	46	99.9346
R44656	498593	150	46	99.9616
R44657	416999	150	47.5	99.9573
R44658	493305	150	46	99.949
R44659	629200	150	46	99.9624
R44660	519995	150	46.5	99.9643
R44661	581131	150	46	99.9538
R44662	537084	150	46	99.9511
R44663	529862	150	46	99.9497
R44664	700285	150	46	99.9398
R44665	717853	150	46	99.9421
R44666	481231	150	48	99.9431
R44667	538354	150	46	99.9613
R44668	516971	150	47	99.9488
R44669	470496	150	47	99.9471
R44670	414175	150	48	99.9435
R44671	452111	150	47	99.9449
R44672	557969	150	46	99.9395
R44673	441662	150	46	99.9534
R44674	382331	150	46	99.96
R44675	661268	150	45.5	99.9564
R44676	586380	150	46	99.9546
R44677	453138	150	46	99.9372
R44678	601406	150	46	99.9429
R44679	460146	150	46	99.9519
R44680	452438	150	46.5	99.963
R44681	436237	150	46.5	99.9085
R44682	264706	150	46	99.9216
R44683	898600	150	45.5	99.9635
R44684	406649	150	46	99.9524
R44685	629214	150	46	99.9618
R44686	288672	150	45	99.9612
R44687	685698	150	46	99.9595
R44688	585525	150	46	99.9542
R44689	588894	150	46.5	99.9468
R44690	791475	150	45.5	99.9504
R44691	744959	150	45.5	99.9517
R44692	469312	150	46.5	99.9169
R44693	473666	150	46	99.9658
R44694	392237	150	47	99.9597
R44695	533802	150	46	99.9324
R44696	597062	150	45.5	99.9573
R44697	681390	150	45.5	99.9674
R44698	505702	150	46	99.9377
R44699	637354	150	45.5	99.9726
R44700	611852	150	45.5	99.967
R44701	469575	150	46	99.965
R44702	457753	150	47	99.9622
R44703	427850	150	46	99.9521
R44704	685447	150	45.5	99.9624
R44705	597542	150	46	99.9274
R44706	552346	150	45.5	99.9788
R44707	773447	150	46	99.9676
R44708	611267	150	46	99.9656
R44709	619662	150	45	99.9247
R44710	345343	150	48.5	99.947
R44711	742282	150	46	99.9485
R44712	657151	150	46	99.9709
R44713	1065695	150	45.5	99.977
R44714	683515	150	45.5	99.9198
R44715	817084	150	45	99.9559
R44716	455714	150	46	99.9571
R44717	507599	150	47	99.9538
R44718	487553	150	47	99.928
R44719	576799	150	46	99.9583
R44720	958521	150	47	99.9835
R44721	1122529	150	45.5	99.9744
R44722	523690	150	46.5	99.9445
R44723	706679	150	45.5	99.9693
R44724	754902	150	45.5	99.9628
R44725	613665	150	46	99.9602
R44726	1296881	150	46	99.9591
R44727	1103397	150	46	99.9463
R44728	1185014	150	46	99.9342
R44729	1313680	150	45.5	99.952
R44730	1260655	150	45.5	99.9621
R44731	1133335	150	46	99.9513
R44732	1242594	150	46	99.9391
R44733	1248607	150	45.5	99.9475
R44734	1258323	150	46	99.9496
R44735	1191911	150	45.5	99.9476
R44736	1188052	150	45.5	99.9615
R44737	1387744	150	45.5	99.9464
R44738	1297689	150	45.5	99.9175
R44739	1374000	150	46	99.9615
R44740	889193	150	46	99.978
R44741	1356949	150	46	99.9561
R44742	1377254	150	45	99.9635
R44743	2052283	150	48.5	99.8683
R44744	1097891	150	46	99.9301
R44745	1045393	150	46	99.9422
R45470	1208287	150	45.5	99.943
R45471	1404639	150	45.5	99.9605
R45472	1269658	150	45.5	99.9526
R45473	1300759	150	46	99.9513
R45474	1325288	150	45.5	99.9608
R45475	1247980	150	45.5	99.9663
R45476	1262573	150	46	99.9592
R45477	1156458	150	46	99.9518
R45478	1288857	150	45.5	99.9594
R45479	1252173	150	46	99.9613
R45480	1071328	150	45.5	99.9424
R45481	1281152	150	46.5	99.9525
R45482	1271849	150	46	99.9576
R45483	1224185	150	45.5	99.9255
R45484	1230717	150	45.5	99.9317
R45485	1292228	150	45.5	99.9474
R45486	1065740	150	46.5	99.9528
R45487	1378736	150	46	99.9589
R45488	1356443	150	46	99.9643
R45489	1348301	150	46	99.9681
R45490	1211345	150	46	99.9744
R45491	1315668	150	46	99.974
R45492	1159044	150	45.5	99.9467
R45493	1179173	150	46	99.9564
R45494	933868	150	45.5	99.9616
R45495	1362550	150	45.5	99.9582
R45496	1370039	150	46	99.9598
R45497	1277787	150	45.5	99.9327
R45498	1320763	150	45.5	99.9704
R45499	1107417	150	47	99.9646
R45500	1370961	150	46	99.9741
R45501	1284720	150	46	99.9635
R45502	1298425	150	45	99.9635
R45503	1405279	150	46	99.964
R45504	1309213	150	46	99.9541
R45505	765557	150	45.5	99.9635
R45506	1364523	150	46	99.9294
R45507	1124723	150	46	99.9623
R45508	1271950	150	46	99.961
R45509	1238698	150	47	99.9719
R45510	1362332	150	46	99.9665
R45511	1317624	150	46	99.9622
R45512	1060364	150	46	99.9536
R45513	1172991	150	46	99.9695
R45514	1334864	150	45	99.9573
R45515	1161333	150	46	99.9639
R45516	1422229	150	46	99.9616
R45517	1243480	150	46	99.9616
R45518	1370176	150	45.5	99.9695
R45519	1312834	150	46	99.9709
R45520	1448153	150	45.5	99.9465
R45521	1445679	150	45	99.9466
R45522	1355570	150	45.5	99.9646
R45523	1265348	150	46	99.9626
R45524	1365087	150	46	99.9695
R45525	1277831	150	45.5	99.9687
R45526	1393906	150	46	99.9565
R45527	1207040	150	46	99.9665
R45528	1190442	150	46	99.9548
R45529	1168298	150	45.5	99.9616
R45530	1660458	150	45.5	99.9686
R45531	1326966	150	46	99.9637
R45532	1360116	150	46	99.9645
R45533	1340180	150	46	99.9645
R45534	1507649	150	46	99.9668
R45535	1259437	150	45.5	99.9737
R45536	1562351	150	45	99.9731
R45537	1332503	150	45.5	99.9673
R45538	1332644	150	46	99.9586
R45539	1451725	150	46	99.9615
R45540	1398518	150	47	99.96
R45541	1518657	150	45.5	99.9538
R45542	1315798	150	46	99.9536
R45543	1244794	150	47	99.9457
R45544	1196665	150	46	99.9692
R45545	2895926	150	46	99.9649
R45546	1129436	150	45	99.9626
R45547	872625	150	46	99.9512
R45548	783828	150	46	99.9434
R45549	732775	150	46	99.9642
R45550	902286	150	46	99.9639
R45551	1926770	150	46	99.9564
R45552	955841	150	46.5	99.9638
R45553	898341	150	45.5	99.9556
R45554	724297	150	46	99.9506
R45555	747628	150	45.5	99.9481
R45556	996400	150	45.5	99.9731
R45557	1141272	150	46	99.9759
R45558	1087922	150	46	99.9691
R45559	752524	150	46	99.9851
R45560	927004	150	46	99.9782
R45561	1129380	150	46	99.9746
R45562	1750204	150	45	99.9586
R45563	930510	150	45.5	99.9532
R45564	1034712	150	45	99.9512
R45565	547398	150	45	99.9587
R45566	1701649	150	46	99.9685
R45567	998286	150	46	99.9576
R45568	1032586	150	46	99.9796
R45569	1119254	150	46	99.9763
R45570	904505	150	46	99.9426
R45571	990676	150	45	99.9464
R45572	1071568	150	45.5	99.9442
R45573	913254	150	45.5	99.9691
R45574	850311	150	46	99.9642
R45575	901145	150	46	99.9802
R45576	960626	150	46	99.9758
R45577	988915	150	46	99.9714
R45578	723727	150	46	99.9553
R45579	1020324	150	46	99.9477
R45580	986152	150	46	99.9484
R45581	1011468	150	46	99.9602
R45582	819154	150	46	99.9744
R45583	1071232	150	46.5	99.9721
R45584	1083865	150	46	99.9717
R45585	1401881	150	46.5	99.9317
R45586	960249	150	45.5	99.9656
R45587	1044150	150	45.5	99.9633
R45588	921610	150	46	99.9539
R45589	1036041	150	46	99.9602
R45590	966266	150	46	99.9611
R45591	1030939	150	46	99.961
R45592	1042096	150	46	99.9617
R45593	971883	150	46	99.9626
R45594	872675	150	46	99.9632
R45595	1102034	150	45	99.953
R45596	1176357	150	45.5	99.9572
R45597	1060849	150	46	99.9598
R45598	1013619	150	46	99.9652
R45599	1608794	150	47	99.9721
R45600	1092514	150	47	99.9725
R45601	482376	150	46	99.9725
R45602	1079598	150	45.5	99.9719
R45603	856788	150	45	99.9471
R45604	970831	150	45	99.9507
R45605	948263	150	45.5	99.9549
R45606	1108076	150	46	99.9586
R45607	956389	150	46	99.9614
R45608	792984	150	46	99.9616
R45609	834133	150	46	99.9829
R45610	1140159	150	46	99.9489
R45611	1015396	150	46	99.9162
R45612	1089382	150	46	99.9376
R45613	968212	150	46	99.9647
R45614	1020482	150	46	99.9706
R45615	1022187	150	46	99.9811
R45616	1046864	150	46	99.978
R45617	1039869	150	46	99.9747
R45618	1074448	150	46	99.9603
R45619	1163987	150	46	99.9583
R45620	1022989	150	45	99.9784
R45621	815344	150	46	99.9621
R45622	1059142	150	46	99.9723
R45623	1044493	150	46	99.976
R45624	997432	150	46	99.9681
R45625	987405	150	47	99.9695
R45626	1458564	150	46	99.9688
R45627	1619764	150	45.5	99.9579
R45628	1458207	150	45	99.9594
R45629	1003856	150	45.5	99.9581
R45630	1339431	150	45	99.9663
R45631	992699	150	46	99.9727
R45632	1254143	150	46	99.9821
R45633	2105326	150	46	99.9649
R45634	971260	150	45.5	99.9498
R45635	767054	150	46	99.9481
R45636	998297	150	46	99.9605
R45637	1210029	150	46	99.9555
R45638	1037001	150	46	99.9611
R45639	1007691	150	46	99.9694
R45640	1884713	150	46	99.8258
R45641	3016759	150	45	99.9521
R45642	704958	150	45.5	99.9518
R45643	663378	150	46	99.9292
R45644	703670	150	46	99.9553
R45645	698938	150	46	99.9638
R45646	773527	150	46	99.957
R45647	742869	150	45.5	99.9507
R45648	644073	150	45.5	99.9414
R45649	707023	150	45.5	99.9525
R45650	1050765	150	45.5	99.9785
R45651	629223	150	46	99.9436
R45652	729617	150	46	99.9585
R45653	736310	150	45.5	99.9466
R45654	1203125	150	47	99.9467
R45655	722309	150	46	99.9645
R45656	976346	150	46.5	99.9753
R45657	1124630	150	45	99.9811
R45658	884991	150	47	99.9381
R45659	646369	150	45.5	99.9649
R45660	649318	150	46	99.9576
R45661	513655	150	46	99.9503
R45662	819518	150	46	99.9521
R45663	762814	150	46	99.9745
R45664	669903	150	46	99.976
R45665	866426	150	45.5	99.9744
R45666	770173	150	47	99.9563
R45667	862741	150	46.5	99.9613
R45668	718157	150	46	99.9679
R45669	642971	150	46	99.9759
R45670	672250	150	46	99.9533
R45671	624652	150	46	99.9717
R45672	693337	150	46	99.9722
R45673	744332	150	46	99.9673
R45674	770157	150	45.5	99.9692
R45675	771729	150	46	99.9787
R45676	749145	150	46	99.9662
R45677	784851	150	46	99.9731
R45678	655930	150	46	99.9729
R45679	769707	150	46	99.9702
R45680	815905	150	46	99.9697
R45681	621752	150	46.5	99.9171
R45682	727162	150	46	99.9701
R45683	770383	150	45.5	99.9703
R45684	662012	150	46	99.9711
R45685	734895	150	46	99.9701
R45686	644155	150	45.5	99.9745
R45687	714548	150	45	99.9748
R45688	747916	150	45.5	99.9767
R45689	689954	150	45.5	99.9481
R45690	721135	150	46	99.9663
R45691	762713	150	45.5	99.9646
R45692	782770	150	46	99.9704
R45693	719928	150	46	99.9703
R45694	621490	150	46	99.9765
R45695	679770	150	46	99.9732
R45696	802295	150	46	99.9786
R45697	361764	150	45.5	99.9678
R45698	868864	150	45.5	99.9622
R45699	806568	150	46	99.9724
R45700	745995	150	46	99.971
R45701	668228	150	46	99.9663
R45702	954756	150	46	99.9756
R45703	787347	150	46	99.9835
R45704	686010	150	46	99.9757
R45705	639436	150	46	99.9697
R45706	796966	150	46	99.9696
R45707	903632	150	46	99.9622
R45708	1060405	150	46	99.955
R45709	757038	150	46	99.9483
R45710	693505	150	45.5	99.9224
R45711	817090	150	46.5	99.9591
R45712	913560	150	46	99.9805
R45713	794710	150	47	99.9649
R45714	1014012	150	46	99.9705
R45715	856639	150	46	99.9705
R45716	730175	150	46	99.9647
R45717	774584	150	46	99.9574
R45718	904687	150	46	99.9542
R45719	861160	150	46	99.9689
R45720	610502	150	46	99.9557
R45721	500556	150	46	99.9641
R45722	893709	150	46	99.9613
R45723	815892	150	45.5	99.9547
R45724	885864	150	46	99.9626
R45725	830874	150	46	99.9673
R45726	920514	150	46	99.9734
R45727	853919	150	46	99.9833
R45728	912001	150	46.5	99.9846
R45729	856071	150	46	99.9745
R45730	864192	150	46	99.9654
R45731	751914	150	45.5	99.9594
R45732	798955	150	46	99.9665
R45733	887368	150	46	99.9334
R45734	761658	150	46	99.9175
R45735	807411	150	46	99.9731
R45736	660798	150	46	99.9513
R45737	858841	150	45	99.9379
R45738	1452084	150	45	99.9485
R45739	1228027	150	46	99.9714
R45740	1619195	150	45.5	99.9707
R45741	1400770	150	46	99.9455
R45742	1522236	150	46	99.9602
R45743	1572886	150	45.5	99.9693
R45744	1313020	150	45	99.9612
R45745	1404889	150	45.5	99.9694
R45746	1522437	150	45.5	99.967
R45747	1395573	150	45.5	99.9674
R45748	1461584	150	46	99.9809
R45749	2136815	150	45.5	99.9322
R45750	1526272	150	45.5	99.9657
R45751	1064309	150	46	99.9906
R45752	1384036	150	46	99.9733
R45753	1527859	150	46	99.9668
R45754	1853442	150	45.5	99.9658
R45755	1312146	150	45	99.9633
R45756	1296468	150	45	99.9575
R45757	1080115	150	45.5	99.9729
R45758	1740573	150	45	99.9595
R45759	1508144	150	45.5	99.976
R45760	1284377	150	46	99.9703
R45761	1476469	150	45	99.9334
R45762	1598942	150	46	99.9465
R45763	1448279	150	45.5	99.9713
R45764	1564363	150	46	99.9779
R45765	1371728	150	46	99.9249
R45766	1373350	150	46	99.9719
R45767	1414768	150	45.5	99.9727
R45768	1403849	150	46	99.9392
R45769	1464448	150	46	99.9655
R45770	1260331	150	46	99.9581
R45771	1524523	150	45	99.9714
R45772	1565388	150	45.5	99.9703
R45773	1520871	150	46	99.973
R45774	1193296	150	46	99.9841
R45775	1639537	150	45.5	99.9606
R45776	1352434	150	45	99.9731
R45777	1611203	150	45.5	99.9725
R45778	1364572	150	46	99.9722
R45779	1566697	150	46	99.9585
R45780	1362516	150	46	99.9756
R45781	1486580	150	46	99.9809
R45782	1321293	150	46	99.9757
R45783	1459629	150	46	99.9583
R45784	1689433	150	46	99.9618
R45785	1559054	150	46	99.9739
R45786	1508481	150	45	99.9822
R45787	1553571	150	46	99.9441
R45788	1665784	150	45.5	99.9742
R45789	1562435	150	45.5	99.9784
R45790	1379080	150	46	99.9711
R45791	1472240	150	46	99.9823
R45792	1599243	150	46	99.9823
R45793	855577	150	46	99.9673
R45794	1426649	150	46	99.9394
R45795	1379374	150	45.5	99.9585
R45796	1535320	150	45	99.9705
R45797	1317923	150	46	99.966
R45798	1617917	150	45.5	99.9679
R45799	1504388	150	46	99.9795
R45800	1417447	150	46	99.9769
R45801	1398817	150	46	99.9825
R45802	1611813	150	46	99.9757
R45803	1649373	150	46	99.9793
R45804	1964308	150	46	99.9811
R45805	1350453	150	46	99.9797
R45806	1475557	150	45.5	99.9679
R45807	1714994	150	46	99.9718
R45808	1697093	150	46	99.9751
R45809	1809670	150	46	99.9584
R45810	1858908	150	46	99.9672
R45811	1942519	150	45.5	99.9791
R45812	1700989	150	45.5	99.9781
R45813	1568423	150	46	99.976
R45814	1610630	150	46	99.9761
R45815	1873075	150	46	99.963
R45816	1411630	150	45.5	99.9747
R45817	1176106	150	45.5	99.9673
R45818	2098212	150	45.5	99.977
R45819	1817613	150	46	99.9498
R45820	1612124	150	45	99.9725
R45821	1544595	150	45.5	99.9697
R45822	1878368	150	45.5	99.9855
R45823	1737377	150	45.5	99.9839
R45824	2085251	150	46	99.985
R45825	1615593	150	45.5	99.965
R45826	1978133	150	46	99.9793
R45827	1459730	150	45.5	99.9694
R45828	1823911	150	46	99.983
R45829	1833617	150	45.5	99.9797
R45830	1785533	150	46	99.983
R45831	1526660	150	46	99.9658
R45832	1552447	150	46	99.9213
R45833	1873725	150	45.5	99.9222
R45834	1505666	150	45	99.9608
R45835	1297710	150	46	99.9696
R45836	1439575	150	45.5	99.9758
R45837	1590642	150	46	99.9681
R45838	1492011	150	45.5	99.9676
R45839	1524933	150	45	99.9769
R45840	1471078	150	45	99.9736
R45841	1467530	150	45	99.9754
R45842	1407214	150	46	99.9625
R45843	1307549	150	46	99.9721
R45844	1532349	150	46	99.9691
R45845	1467607	150	45.5	99.9704
R45846	1599469	150	46	99.9435
R45847	1352642	150	45.5	99.9684
R45848	1623850	150	46	99.9761
R45849	1588820	150	46	99.9602
R45850	1590704	150	46	99.9604
R45851	1283601	150	46	99.9695
R45852	1359399	150	45	99.9652
R45853	1078490	150	45	99.9761
R45854	1747441	150	46	99.9665
R45855	1408997	150	45	99.9661
R45856	1203928	150	45.5	99.972
R45857	1359532	150	46	99.9444
R45858	1729581	150	45.5	99.979
R45859	1696598	150	46	99.9839
R45860	1601528	150	46	99.9801
R45861	1259769	150	46	99.9761
R45862	1511351	150	46	99.9539
R45863	1320127	150	46	99.9763
R45864	1457945	150	45.5	99.9535
R45865	1357839	150	46	99.9611
R45866	1379861	150	46	99.9803
R45867	1562008	150	46	99.9698
R45868	1490524	150	46	99.9779
R45869	1620480	150	46	99.9803
R45870	1174018	150	45.5	99.9792
R45871	1426843	150	45.5	99.9766
R45872	1607672	150	46	99.9859
R45873	1461017	150	46	99.9739
R45874	1448314	150	45.5	99.9709
R45875	1634303	150	46	99.9756
R45876	1384791	150	46	99.935
R45877	1354771	150	46	99.9555
R45878	1272485	150	46	99.9805
R45879	1499833	150	46	99.9585
R45880	1562331	150	46	99.9757
R45881	1393059	150	46	99.9776
R45882	1500339	150	45.5	99.9819
R45883	1486881	150	45.5	99.9744
R45884	1550701	150	46	99.9791
R45885	1498046	150	46	99.9763
R45886	1391160	150	45.5	99.9417
R45887	1581734	150	46.5	99.9369
R45888	1700649	150	47	99.9778
R45889	840469	150	46	99.9814
R45890	1699606	150	46	99.9711
R45891	1443212	150	46	99.9602
R45892	1527126	150	46.5	99.969
R45893	1441684	150	46	99.9789
R45894	1798718	150	46	99.9783
R45895	1405938	150	46	99.9734
R45896	1409372	150	46	99.9822
R45897	1331738	150	46	99.9857
R45898	1570266	150	46	99.951
R45899	1698642	150	46	99.9815
R45900	1718022	150	46	99.9804
R45901	1436801	150	47	99.9786
R45902	1393985	150	46	99.9817
R45903	1477401	150	46	99.9559
R45904	1732700	150	46	99.9447
R45905	1583843	150	46	99.9763
R45906	1902333	150	47	99.9774
R45907	1643153	150	46	99.9641
R45908	1547538	150	46	99.9819
R45909	1517876	150	46	99.9796
R45910	1692576	150	46	99.977
R45911	1436476	150	46	99.9768
R45912	1375567	150	47	99.9782
R45913	1199326	150	46	99.9721
R45914	2148992	150	46	99.9815
R45915	1780886	150	46	99.9776
R45916	1716944	150	46	99.9798
R45917	792023	150	46	99.977
R45918	1791026	150	46	99.9567
R45919	1458636	150	46	99.9865
R45920	1701835	150	46.5	99.9795
R45921	1507018	150	47	99.9806
R45922	1680442	150	46	99.978
R45923	1558658	150	45.5	99.976
R45924	1986168	150	46	99.9755
R45925	1857645	150	46	99.9811
R45926	1641775	150	46	99.9813
R45927	1723444	150	46	99.9849
R45928	1372166	150	46	99.9797
R45929	1931025	150	45.5	99.9681
R45930	896624	151	45	99.7571
R45931	933641	151	45.5	99.742
R45932	962795	151	45.5	99.7668
R45933	908617	151	46.5	99.784
R45934	890348	151	45.5	99.773
R45935	909225	151	45.5	99.7655
R45936	865380	151	45.5	99.7621
R45937	911705	151	45.5	99.7398
R45938	953415	151	45.5	99.7798
R45939	974729	151	45.5	99.7671
R45940	920685	151	46	99.7566
R45941	932042	151	46	99.7435
R45942	930444	151	45.5	99.7572
R45943	780846	151	45.5	99.7751
R45944	784371	151	45	99.7526
R45945	870974	151	45.5	99.7815
R45946	902636	151	45.5	99.7572
R45947	656875	151	45.5	99.7647
R45948	789796	151	46	99.7732
R45949	917415	151	46	99.7551
R45950	778768	151	46.5	99.7858
R45951	825599	151	45.5	99.7544
R45952	795784	151	45.5	99.7633
R45953	860763	151	46	99.774
R45954	845037	151	45	99.7971
R45955	936620	151	45	99.7492
R45956	965564	151	45.5	99.7728
R45957	979427	151	45.5	99.7746
R45958	820760	151	45.5	99.7785
R45959	856111	151	46	99.7716
R45960	827118	151	45.5	99.7985
R45961	692782	151	46	99.7722
R45962	635580	151	45	99.7854
R45963	798783	151	46	99.7703
R45964	886159	151	45.5	99.7695
R45965	789643	151	46	99.7914
R45966	721464	151	45.5	99.7677
R45967	941330	151	45.5	99.7654
R46148	4154734	150	45.5	99.9584
